# Supplementary material for: Report on the complete organelle genomes of Orobanche Filicicola Nakai ex Hyun, Y. S. Lim & H. C. Shin (Orobanchaceae): insights from comparison with Orobanchaceae plant genomes
Source: BMC Genomics. 2025 Feb 17;26:157. doi: 10.1186/s12864-025-11298-2 (PMC11834515; doi:10.1186/s12864-025-11298-2)
Supplement: Supplementary file 2 — Supplementary Material 2 [file 12864_2025_11298_MOESM2_ESM.xlsx]

## Sheet: Table S1
Table S1. SSR types and numbers in the chloroplast genomes of nine Orobanchaceae species
Type	O. filicicola	O. cernua var. cumana	Cistanche deserticola	Christisonia kwangtungensis	Aeginetia indica	Castilleja paramensis	Pedicularis kansuensis	Rehmannia glutinosa	Rehmannia chingii
Mono	24	6	54	61	33	20	15	31	26
Di	8	5	7	13	8	8	10	4	5
Tri	6	2	1	5	3	2	5	2	2
Tetra	5	1	-	4	5	8	5	10	10
Penta	3	2	-	-	2	-	1	1	-
Hexa	4	2	1	-	1	-	-	-	-
Total	50	18	63	83	52	38	36	48	43	47.8889
A/T	24	6	54	61	33	19	12	30	25
C/G	-	-	-	-	-	1	3	1	1
AG/CT	-	-	-	1	1	-	-	-	-
AT/TA	8	5	7	12	7	8	10	4	5
AAG/CTT	-	-	-	-	-	-	1	1	1
AAT/ATT	4	2	1	5	3	2	4	1	1
ATC/ATG	2	-	-	-	-	-	-	-	-
AAAC/GTTT	-	-	-	2	-	1	-	1	1
AAAG/CTTT	1	-	-	-	-	3	1	3	3
AAAT/ATTT	4	1	-	1	4	2	4	2	3
AATC/ATTG	-	-	-	-	-	-	-	2	2
AATG/ATTC	-	-	-	-	1	1	-	-	-
AATT/TTAA	-	-	-	1	-	-	-	1	-
ACCC/GGGT	-	-	-	-	-	1	-	-	-
ATAG/CTAT	-	-	-	-	-	-	-	1	1
AAAAG/CTTTT	2	2	-	-	-	-	-	-	-
AAAAT/ATTTTT	-	-	-	-	-	-	-	1	-
AAATT/AATTT	1	-	-	-	-	-	-	-	-
AATAT/ATATT	-	-	-	-	2	-	-	-	-
ATATC/GATAT	-	-	-	-	-	-	1	-	-
AAAATT/AATTTT	-	-	-	-	1	-	-	-	-
AAGAGG/CCTCTT	-	-	1	-	-	-	-	-	-
AAGATG/ATCTTC	4	2	-	-	-	-	-	-	-
Total	50	18	63	83	52	38	36	48	43	47.8889

## Sheet: Table S2
Table S2. SSR types and numbers in the mitochondria genomes of nine Orobanchaceae species
Type	Orobanche filicicola	Orobanche cernua var. cumana	Cistanche deserticola	Christisonia kwangtungsis	Aeginetia indica	Castilleja paramensis	Pedicularis kansuensis	Rehmannia glutinosa	Rehmannia chingii
Mono	16	14	24	34	21	21	13	33	53
Di	50	46	82	37	29	29	10	19	29
Tri	37	31	88	18	17	15	6	10	12
Tetra	71	57	161	51	43	46	22	49	70
Penta	6	4	18	8	12	6	5	4	9
Hexa	3	1	-	1	2	-	-	-	2
Total	183	153	373	149	124	117	56	115	175	160.556
A/T	14	13	24	34	19	19	11	31	49
C/G	2	1	-	-	2	2	2	2	4
AC/GT	1	1	10	2	14	3	1	-	-
AG/CT	33	25	56	25	-	16	7	13	18
AT/AT	16	20	16	10	14	10	1	6	11
CG/CG	-	-	-	-	1	-	1	-	-
AAC/GTT	2	1	2	1	1	-	-	1	1
AAG/CTT	20	16	52	7	9	8	1	5	6
AAT/ATT	5	4	7	5	3	5	5	2	2
ACT/AGT	5	5	10	4	4	1	-	-	-
AGC/CTG	1	2	2	-	-	-	-	1	1
AGG/CCT	4	1	6	1	-	-	-	-	1
ATC/ATG	-	2	9	-	-	1	-	1	1
AAAC/GTTT	1	3	1	-	-	1	-	-	-
AAAG/CTTT	31	25	64	21	17	19	7	14	24
AAAT/ATTT	1	2	5	2	5	1	2	6	7
AACC/GGTT	2	1	5	-	1	-	-	-	-
AACG/CGTT	-	-	2	-	-	1	-	1	1
AACT/AGTT	1	-	3	2	1	-	-	2	2
AAGC/CTTG	4	-	6	-	2	2	-	3	2
AAGG/CCTT	3	8	13	4	3	4	-	6	11
AAGT/ACTT	1	1	11	2	5	-	-	2	3
AATC/ATTG	5	4	2	3	1	3	1	2	3
AATG/ATTC	7	4	10	3	1	6	4	2	3
AATT/AATT	-	1	1	-	-	-	-	1	1
ACAG/CTGT	3	2	1	2	-	-	-	2	2
ACAT/ATGT	1	-	2	1	-	-	-	-	-
ACCC/GGGT	-	-	1	-	-	-	-	-	-
ACCG/CGGT	1	1	4	1	-	-	1	1	1
ACCT/AGGT	-	-	2	-	-	-	-	1	1
ACGG/CCGT	-	-	2	-	-	-	-	-	-
ACTC/AGTG	1	-	1	1	-	1	-	1	1
ACTG/AGTC	2	1	2	1	1	-	1	-	-
AGAT/ATCT	1	-	10	1	2	2	1	2	4
AGCC/CTGG	1	1	-	1	1	1	1	-	-
AGCG/CGCT	-	-	-	3	1	2	1	1	1
AGCT/AGCT	-	-	2	1	1	-	-	-	-
AGGC/CCTG	-	-	-	-	-	1	-	-	1
AGGG/CCCT	1	1	1	1	-	-	1	-	-
ATCC/ATGG	2	1	4	1	1	1	-	1	1
ATCG/ATCG	2	1	-	-	-	-	1	-	-
ATGC/ATGC	1	-	-	-	-	-	-	-	-
CCGG/CCGG	-	-	6	-	-	1	1	1	1
AAAAC/GTTTT	-	1	-	-	-	-	-	-	1
AAAAG/CTTTT	-	1	4	1	1	1	1	1	1
AAAAT/ATTTT	-	-	3	1	2	1	-	-	-
AAAGG/CCTTT	-	-	-	2	1	-	-	-	1
AAATC/ATTTG	-	-	1	1	-	1	-	-	-
AAATG/ATTTC	-	-	2	-	-	-	-	-	-
AAATT/AATTT	-	-	-	-	1	-	-	-	-
AACAT/ATGTT	-	-	-	-	1	-	-	-	-
AACCC/GGGTT	-	-	-	-	-	1	-	-	-
AACCT/AGGTT	-	-	-	-	-	1	1	-	-
AACTC/AGTTG	-	-	-	-	1	-	-	-	-
AAGAG/CTCTT	1	1	1	-	-	-	1	1	-
AAGAT/ATCTT	-	-	-	1	3	-	-	-	-
AAGCC/CTTGG	1	-	-	-	-	-	-	-	1
AATAG/ATTCT	-	-	2	-	-	-	1	-	-
AATAT/ATATT	1	-	-	-	-	-	-	-	2
ACCAT/ATGGT	-	-	-	-	1	-	-	-	-
ACTAG/AGTCT	1	1	-	-	-	1	1	1	2
ACTAT/AGTAT	1	-	2	2	-	-	-	-	-
ACTCC/AGTGG	-	-	-	-	1	-	-	-	-
AGAGG/CCTCT	-	-	-	-	-	-	-	-	1
AGAGG/CCTCT	-	-	-	-	-	-	-	1	-
AGCAT/ATGCT	-	-	1	-	-	-	-	-	-
AGGAT/ATCCT	-	-	1	-	-	-	-	-	-
ATATC/ATATG	-	-	1	-	-	-	-	-	-
AAGATG/ATCTTC	1	-	-	-	-	-	-	-	-
AAGCTC/AGCTTG	-	-	-	-	1	-	-	-	-
AAGGGC/CCCTTG	1	-	-	-	-	-	-	-	-
AAGTAG/ACTTCT	-	1	-	-	-	-	-	-	-
AATGAG/ATTCTC	-	-	-	1	-	-	-	-	-
AATGAT/ATCATT	-	-	-	-	-	-	-	-	1
ACTAGG/AGTCCT	-	-	-	-	-	-	-	-	1
AGAGGC/CCTCTG	-	-	-	-	1	-	-	-	-
ATCATG/ATCATG	1	-	-	-	-	-	-	-	-
Total	183	153	373	149	124	117	56	115	175	160.556

## Sheet: Table S3
Table S3. Comparison of long repeats in the chloroplast genomes of nine Orobanchaceae species.
	Orobanche filicicola	Orobanche cernua var. cumana	Cistanche deserticola	Christisonia kwangtungensis	Aeginetia indica	Castilleja paramensis	Pedicularis kansuensis	Rehmannia glutinosa	Rehmannia chingii
Forward	23	28	27	24	23	15	19	16	20
Reverse	3	3	10	9	12	7	5	7	7
Complement	-	-	-	1	-	5	-	3	-
Palindromic	23	15	12	15	15	22	25	23	22
Total	49	46	49	49	50	49	49	49	49
11~20	-	1	-	-	35	17	18	16	21	108
21~30	23	29	37	32	11	31	28	30	23	244
31~40	5	3	10	4	1	-	2	-	2	27
41~50	8	6	1	2	-	-	-	2	2	21
51~60	1	-	1	1	1	-	-	1	1	6
61~70	8	2	-	1	-	1	-	-	-	12
71~80	-	5	-	-	1	-	1	-	-	7
81~90	-	-	-	-	-	-	-	-	-	0
91~100	4	-	-	-	1	-	-	-	-	5
100<	-	-	-	9	-	-	-	-	-	9
Total	49	46	49	49	50	49	49	49	49

## Sheet: Table S4
Table S4. Comparison of long repeats in the mitochondria genomes of nine Orobanchaceae species.
	Orobanche filicicola	Orobanche cernua var. cumana	Cistanche deserticola	Christisonia kwangtungensis	Aeginetia indica	Castilleja paramensis	Pedicularis kansuensis	Rehmannia glutinosa	Rehmannia chingii
Forward	28	15	42	34	25	23	29	27	26
Palindromic	22	12	19	23	25	27	21	23	24
Total	50	27	61	57	50	50	50	50	50
30	-	1	9	4	-	-	-	-	-
31–40	-	9	31	16	-	9	7	7	-
41–50	13	6	8	17	14	14	13	12	1
51–60	12	5	1	4	13	6	3	6	9
61–70	8	-	-	3	6	5	8	5	6
71–80	5	2	3	2	2	2	5	3	5
81–90	3	3	1	-	1	3	2	-	-
91–100	-	-	-	-	2	1	-	1	6
101–200	5	-	8	8	8	7	2	11	9
201–300	-	1	-	1	2	-	3	2	2
301–400	1	-	-	1		1	-	-	4
401-500	-	-	-	-	1	1	-	-	-
601–700	1	-	-	-	-	-	-	-	-
> 700	2	-	-	1	1	1	7	3	8

## Sheet: Table S5
Table S5. The RSCU values of nine Orobanchaceae chloroplast genomes.
AA	Codon	Orobanche filicicola	Orobanche cernua var. cumana	Cistanche deserticola	Christisonia kwangtungensis	Aeginetia indica	Castilleja paramensis	Pedicularis kansuensis	Rehmannia glutinosa	Rehmannia chingii	Average
Ala	GCA	1.33	1.28	1.4	1.43	1.41	1.12	1.09	1.15	1.15	1.26222
Ala	GCC	0.67	0.78	0.68	0.62	0.49	0.71	0.73	0.66	0.65	0.665556
Ala	GCG	0.39	0.36	0.38	0.46	0.46	0.45	0.51	0.44	0.44	0.432222
Ala	GCU	1.61	1.58	1.54	1.49	1.64	1.71	1.67	1.75	1.76	1.63889
Arg	AGA	2.07	2	2.07	1.97	2.17	1.79	1.75	1.87	1.88	1.95222
Arg	AGG	0.66	0.76	0.8	0.62	0.63	0.66	0.69	0.63	0.63	0.675556
Arg	CGA	1.33	1.32	1.24	1.53	1.39	1.38	1.31	1.36	1.36	1.35778
Arg	CGC	0.26	0.28	0.34	0.37	0.35	0.43	0.53	0.37	0.38	0.367778
Arg	CGG	0.34	0.39	0.44	0.34	0.35	0.56	0.58	0.49	0.48	0.441111
Arg	CGU	1.33	1.26	1.11	1.16	1.11	1.17	1.15	1.27	1.27	1.20333
Asn	AAC	0.36	0.36	0.5	0.41	0.39	0.47	0.49	0.45	0.45	0.431111
Asn	AAU	1.64	1.64	1.5	1.59	1.61	1.53	1.51	1.55	1.55	1.56889
Asp	GAC	0.35	0.34	0.35	0.32	0.37	0.39	0.4	0.37	0.37	0.362222
Asp	GAU	1.65	1.66	1.65	1.68	1.63	1.61	1.6	1.63	1.63	1.63778
Cys	UGC	0.47	0.45	0.52	0.38	0.35	0.49	0.51	0.49	0.48	0.46
Cys	UGU	1.53	1.55	1.48	1.62	1.65	1.51	1.49	1.51	1.52	1.54
Gln	CAA	1.57	1.55	1.52	1.63	1.61	1.5	1.5	1.52	1.52	1.54667
Gln	CAG	0.43	0.45	0.48	0.37	0.39	0.5	0.5	0.48	0.48	0.453333
Glu	GAA	1.44	1.39	1.34	1.56	1.56	1.48	1.48	1.51	1.51	1.47444
Glu	GAG	0.56	0.61	0.66	0.44	0.44	0.52	0.52	0.49	0.49	0.525556
Gly	GGA	1.58	1.55	1.71	1.65	1.69	1.55	1.44	1.64	1.65	1.60667
Gly	GGC	0.38	0.4	0.31	0.28	0.31	0.44	0.5	0.41	0.4	0.381111
Gly	GGG	0.75	0.82	0.81	0.76	0.79	0.77	0.83	0.7	0.69	0.768889
Gly	GGU	1.29	1.23	1.17	1.31	1.21	1.25	1.23	1.25	1.25	1.24333
His	CAC	0.44	0.42	0.48	0.41	0.4	0.48	0.52	0.43	0.43	0.445556
His	CAU	1.56	1.58	1.52	1.59	1.6	1.52	1.48	1.57	1.57	1.55444
Ile	AUA	1.01	0.98	1.05	1.11	1.15	0.89	0.92	0.88	0.88	0.985556
Ile	AUC	0.48	0.48	0.54	0.47	0.44	0.62	0.61	0.63	0.63	0.544444
Ile	AUU	1.51	1.54	1.41	1.41	1.41	1.49	1.48	1.49	1.49	1.47
Leu	CUA	0.82	0.83	0.94	0.79	0.76	0.86	0.78	0.86	0.87	0.834444
Leu	CUC	0.27	0.31	0.37	0.33	0.33	0.38	0.39	0.4	0.4	0.353333
Leu	CUG	0.33	0.37	0.4	0.42	0.35	0.42	0.46	0.39	0.4	0.393333
Leu	CUU	1.3	1.25	1.32	1.22	1.3	1.28	1.29	1.29	1.28	1.28111
Leu	UUA	1.97	1.92	1.64	2.06	2.05	1.79	1.77	1.82	1.81	1.87
Leu	UUG	1.3	1.32	1.33	1.18	1.2	1.26	1.32	1.23	1.24	1.26444
Lys	AAA	1.61	1.53	1.5	1.6	1.61	1.49	1.48	1.49	1.48	1.53222
Lys	AAG	0.39	0.47	0.5	0.4	0.39	0.51	0.52	0.51	0.52	0.467778
Met	AUG	1	1	1	1	1	1	1	1	1	1
Phe	UUC	0.67	0.7	0.67	0.55	0.48	0.7	0.69	0.69	0.69	0.648889
Phe	UUU	1.33	1.3	1.33	1.45	1.52	1.3	1.31	1.31	1.31	1.35111
Pro	CCA	1.06	0.99	1.14	1.01	1.2	1.16	1.07	1.11	1.12	1.09556
Pro	CCC	0.89	0.95	0.96	0.92	0.77	0.84	0.93	0.77	0.79	0.868889
Pro	CCG	0.47	0.48	0.58	0.47	0.46	0.55	0.65	0.59	0.59	0.537778
Pro	CCU	1.57	1.58	1.32	1.59	1.56	1.45	1.36	1.52	1.5	1.49444
Ser	AGC	0.21	0.2	0.25	0.27	0.27	0.31	0.33	0.33	0.32	0.276667
Ser	AGU	1.18	1.18	1.28	1.19	1.35	1.22	1.17	1.21	1.22	1.22222
Ser	UCA	1.38	1.33	1.28	1.29	1.34	1.14	1.13	1.18	1.19	1.25111
Ser	UCC	0.96	0.89	1.01	0.95	0.88	1.02	0.99	0.97	0.98	0.961111
Ser	UCG	0.55	0.56	0.68	0.66	0.55	0.64	0.67	0.63	0.62	0.617778
Ser	UCU	1.73	1.84	1.51	1.65	1.6	1.67	1.7	1.67	1.66	1.67
Thr	ACA	1.3	1.2	1.28	1.48	1.39	1.2	1.14	1.19	1.19	1.26333
Thr	ACC	0.64	0.66	0.76	0.59	0.71	0.78	0.79	0.73	0.73	0.71
Thr	ACG	0.43	0.49	0.45	0.4	0.37	0.45	0.5	0.44	0.44	0.441111
Thr	ACU	1.63	1.66	1.51	1.53	1.54	1.57	1.57	1.64	1.64	1.58778
Trp	UGG	1	1	1	1	1	1	1	1	1	1
Tyr	UAC	0.37	0.34	0.38	0.4	0.3	0.38	0.38	0.39	0.39	0.37
Tyr	UAU	1.63	1.66	1.62	1.6	1.7	1.63	1.62	1.61	1.61	1.63111
Val	GUA	1.57	1.58	1.4	1.38	1.47	1.47	1.47	1.5	1.49	1.48111
Val	GUC	0.43	0.4	0.57	0.48	0.45	0.5	0.51	0.48	0.49	0.478889
Val	GUG	0.49	0.52	0.56	0.59	0.5	0.56	0.56	0.52	0.52	0.535556
Val	GUU	1.51	1.5	1.47	1.55	1.58	1.47	1.45	1.5	1.49	1.50222

## Sheet: Table S6
Table S6. The RSCU values of nine Orobanchaceae mitochondria genomes.
AA	Codon	Orobanche filicicola	Orobanche cernua var. cumana	Cistanche deserticola	Christisonia kwangtungensis	Aeginetia indica	Castilleja paramensis	Pedicularis kansuensis	Rehmannia glutinosa	Rehmannia chingii	Average
Ala	GCA	1.01	1	0.99	0.99	0.99	0.99	0.99	0.98	0.99	0.992222
Ala	GCC	0.89	0.87	0.89	0.89	0.88	0.87	0.89	0.87	0.88	0.881111
Ala	GCG	0.51	0.53	0.52	0.51	0.5	0.53	0.53	0.53	0.52	0.52
Ala	GCU	1.6	1.6	1.6	1.62	1.64	1.6	1.59	1.61	1.61	1.60778
Arg	AGA	1.51	1.47	1.27	1.46	1.46	1.43	1.45	1.47	1.45	1.44111
Arg	AGG	0.69	0.67	0.69	0.74	0.73	0.7	0.69	0.69	0.69	0.698889
Arg	CGA	1.32	1.33	1.42	1.29	1.31	1.31	1.32	1.31	1.31	1.32444
Arg	CGC	0.56	0.56	0.54	0.54	0.54	0.56	0.56	0.55	0.55	0.551111
Arg	CGG	0.73	0.76	0.81	0.75	0.73	0.74	0.74	0.76	0.75	0.752222
Arg	CGU	1.19	1.21	1.27	1.22	1.23	1.25	1.23	1.23	1.24	1.23
Asn	AAC	0.66	0.65	0.6	0.65	0.62	0.62	0.63	0.62	0.62	0.63
Asn	AAU	1.34	1.35	1.4	1.35	1.38	1.38	1.37	1.38	1.38	1.37
Asp	GAC	0.65	0.66	0.62	0.64	0.64	0.65	0.65	0.65	0.65	0.645556
Asp	GAU	1.35	1.34	1.38	1.36	1.36	1.35	1.35	1.35	1.35	1.35444
Cys	UGC	0.76	0.76	0.78	0.81	0.79	0.77	0.8	0.81	0.81	0.787778
Cys	UGU	1.24	1.24	1.22	1.19	1.21	1.23	1.2	1.19	1.19	1.21222
Gln	CAA	1.49	1.51	1.48	1.51	1.53	1.51	1.51	1.51	1.51	1.50667
Gln	CAG	0.51	0.49	0.52	0.49	0.47	0.49	0.49	0.49	0.49	0.493333
Glu	GAA	1.4	1.41	1.38	1.41	1.42	1.43	1.42	1.42	1.42	1.41222
Glu	GAG	0.6	0.59	0.62	0.59	0.58	0.57	0.58	0.58	0.58	0.587778
Gly	GGA	1.42	1.44	1.46	1.47	1.48	1.45	1.45	1.45	1.44	1.45111
Gly	GGC	0.57	0.55	0.54	0.55	0.54	0.55	0.55	0.54	0.55	0.548889
Gly	GGG	0.71	0.7	0.68	0.69	0.67	0.7	0.71	0.71	0.71	0.697778
Gly	GGU	1.3	1.31	1.32	1.29	1.32	1.3	1.29	1.3	1.31	1.30444
His	CAC	0.52	0.51	0.48	0.49	0.49	0.49	0.49	0.5	0.5	0.496667
His	CAU	1.48	1.49	1.52	1.51	1.51	1.51	1.51	1.5	1.5	1.50333
Ile	AUA	0.82	0.81	0.77	0.8	0.81	0.82	0.82	0.82	0.81	0.808889
Ile	AUC	0.85	0.86	0.84	0.86	0.83	0.84	0.84	0.85	0.86	0.847778
Ile	AUU	1.33	1.32	1.39	1.34	1.35	1.34	1.34	1.33	1.33	1.34111
Leu	CUA	0.99	0.97	0.93	0.98	0.95	0.99	0.97	0.96	0.95	0.965556
Leu	CUC	0.63	0.64	0.63	0.64	0.63	0.63	0.64	0.65	0.64	0.636667
Leu	CUG	0.5	0.49	0.5	0.48	0.45	0.49	0.49	0.5	0.51	0.49
Leu	CUU	1.25	1.26	1.25	1.24	1.24	1.22	1.24	1.25	1.26	1.24556
Leu	UUA	1.46	1.48	1.53	1.44	1.52	1.45	1.45	1.43	1.43	1.46556
Leu	UUG	1.17	1.16	1.16	1.21	1.21	1.22	1.21	1.21	1.21	1.19556
Lys	AAA	1.22	1.22	1.25	1.25	1.22	1.23	1.23	1.22	1.22	1.22889
Lys	AAG	0.78	0.78	0.75	0.75	0.78	0.77	0.77	0.78	0.78	0.771111
Met	AUG	1	1	1	1	1	1	1	1	1	1
Phe	UUC	0.83	0.83	0.83	0.81	0.82	0.83	0.83	0.83	0.83	0.826667
Phe	UUU	1.17	1.17	1.17	1.19	1.18	1.17	1.17	1.17	1.17	1.17333
Pro	CCA	1.08	1.08	1.1	1.13	1.09	1.06	1.07	1.1	1.11	1.09111
Pro	CCC	0.77	0.78	0.79	0.79	0.8	0.75	0.79	0.77	0.77	0.778889
Pro	CCG	0.65	0.64	0.6	0.61	0.6	0.63	0.63	0.63	0.63	0.624444
Pro	CCU	1.49	1.51	1.51	1.47	1.51	1.55	1.51	1.5	1.49	1.50444
Ser	AGC	0.58	0.57	0.56	0.56	0.58	0.55	0.54	0.56	0.57	0.563333
Ser	AGU	1.08	1.09	1.11	1.08	1.1	1.09	1.09	1.1	1.09	1.09222
Ser	UCA	1.15	1.13	1.15	1.11	1.11	1.17	1.17	1.16	1.16	1.14556
Ser	UCC	1	1.01	1.01	1.02	0.96	1.01	1	1.02	1	1.00333
Ser	UCG	0.8	0.82	0.76	0.82	0.82	0.8	0.8	0.81	0.82	0.805556
Ser	UCU	1.39	1.38	1.41	1.41	1.43	1.38	1.39	1.36	1.36	1.39
Thr	ACA	1.04	1.03	1.04	1.07	1.04	1.07	1.06	1.06	1.04	1.05
Thr	ACC	1.06	1.07	1.01	1	1.04	1.05	1.06	1.04	1.05	1.04222
Thr	ACG	0.54	0.54	0.49	0.52	0.51	0.5	0.5	0.51	0.51	0.513333
Thr	ACU	1.36	1.35	1.45	1.41	1.41	1.38	1.39	1.39	1.4	1.39333
Trp	UGG	1	1	1	1	1	1	1	1	1	1
Tyr	UAC	0.47	0.48	0.48	0.49	0.47	0.48	0.48	0.49	0.48	0.48
Tyr	UAU	1.53	1.52	1.52	1.51	1.53	1.52	1.52	1.51	1.52	1.52
Val	GUA	1.16	1.16	1.22	1.2	1.24	1.22	1.23	1.2	1.2	1.20333
Val	GUC	0.78	0.77	0.76	0.75	0.74	0.73	0.74	0.75	0.77	0.754444
Val	GUG	0.85	0.85	0.78	0.83	0.79	0.84	0.83	0.83	0.83	0.825556
Val	GUU	1.21	1.23	1.24	1.22	1.23	1.21	1.2	1.22	1.21	1.21889

## Sheet: Table S7
Table S7. The Ka/Ks ratio of 35 CDSs of nine Orobanchaceae chloroplast genomes for comparison with Salvia miltiorrhiza.
	accD	atpA	atpB	atpE	atpF	atpH	atpI	infA	matK	psbI	psbK	psbM	rbcL	rpl14	rpl16	rpl2	rpl20	rpl22	rpl32	rpl33	rpl36	rps11	rps12	rps14	rps15	rps16	rps18	rps19	rps2	rps3	rps4	rps7	rps8	ycf1	ycf2
Orobanche filicicola	0.357784	0.118861	1.32709	0.283442	0.297289	0.197839	0.103921	0.281209	0.657009	0.323	0.684278	0.495	0.0977867	0.58819	0.146388	0.175066	0.240324	0.39002	0.490728	0.130769	0.210275	0.435825	0.384615	0.208658	0.431402	0.19143	0.761726	0.386441	0.220904	0.204835	0.407728	0.820569	0.109009	0.833037	1.69963
Orobanche cernua var. cumana	0.332135	0.134273	1.40406	0.342297	0.241269	0.146281	0.123919	0.319282	0.659151		0.552462			0.526135	0.141818	0.164625	0.226882	0.350299	0.315523	0.159942	0.209053	0.355529	0.38639	0.265306	0.683948	0.386471	0.5	0.376779	0.213188	0.199947	0.358758	0.832734	0.0862786		1.79852
Cistanche deserticola	0.299267							0.0743004	0.503012		1.91639			0.190476	0.118246	0.250545	0.150585	0.355622	0.326685	0.146249	0.209865	0.264446	0.0428241	0.242563	0.420749	0.482289	0.139299	0.242689	0.0844608	0.170709	0.252999	0.101449	0.282629	0.816024	0.819887
Christisonia kwangtungensis	0.247394	0.134521	2.75869	0.263241	0.386023	0.0378084	0.199407	0.193844	0.507885					0.16565	0.10676	0.242276	0.242637	0.451458			0.464414	0.406973	0.0900164	0.191426	0.357508	0.479092	0.854059	0.18283	0.240511	0.183661	0.405916	0.188447	0.144261	1.5	0.583658
Aeginetia indica	0.280629					0.1427		0.266908	0.666838					0.103053	0.134171	0.577007	0.302567	0.550593			0.184339	0.428279	0.388962	0.219018	0.356339	0.34049	0.562147	0.183446	0.317436	0.143531	0.307665	0.420513	0.168093	1.21266	0.53112
Castilleja paramensis	0.259796	0.0627551	2.64091	0.0682788	0.138158	0.0891239	0.0553165	0.111111	0.537507	0	0.863036	0	0.125091	0.0517116	0.0809319	0.022069	0.293882	0.375681	0.0516535	0.1561	0.0545369	0.0704961	0.0880952	0.176857	0.154805	0.358113	0.0334896	0.215928	0.111478	0.1035	0.194427	0	0.11146	1.31228	0.488304
Pedicularis kansuensis		0.072744	2.80275	0.0801336	0.225619	0.0709135	0.0661458	0.125977	0.46126	0	0.980707	0	0.0882862	0.0646135	0.0373444	0.111111	0.187849	0.309423	0.0908229	0.192828	0.070303	0.125262	0.126292	0.204356	0.459866	0.167935	0.109151	0.130304	0.108833	0.149029	0.145466	0	0.0600423	0.932831	0.520513
Rehmannia glutinosa	0.133333	0.0758123	2.06417	0.0391198	0.132398	0	0.014827	0.0554217	0.572611	Na	0.417618	0	0.12934	0.0990237	0.0188249	0.106667	0.227298	0.347228	0.0908229	0.13511	0.307692	0.201189	0	0.119889	0.329134	0.179289	0.0948767	0.192256	0.0918033	0.139748	0.19893	0	0.133838	1.40655	0.57563
Rehmannia chingii	0.141048	0.0758123	1.95745	0	0.146594	0	0.0280811	0.07134	0.55132	Na	0.417618	0	0.129228	0.11973	0.0188249	0.161616	0.205283	0.334251	0.0908229	0.127015	0.307692	0.201189	0	0.136435	0.409002	0.135093	0.0948767	0.192256	0.0865533	0.140291	0.185524	0.0769231	0.133838	1.36066	0.566802
Average	0.256423	0.0963968	2.13644	0.153788	0.223907	0.0855832	0.0845168	0.166599	0.56851	0.107667	0.833158	0.099	0.113946	0.212065	0.0892565	0.20122	0.230812	0.384953	0.208151	0.149716	0.224241	0.276576	0.167466	0.196056	0.400306	0.302245	0.349958	0.233659	0.163907	0.159472	0.273046	0.271182	0.136606	1.17175	0.842674
Note: Blank is not counted due to gene loss; Na indicates a synonymous substitution (Ks) value of zero, while 0 indicates a nonsynonymous substitution (Ka) value of zero.

## Sheet: Table S8
Table S8. The Ka/Ks ratio of 31 CDSs of nine Orobanchaceae mitochndria genomes for comparison with Salvia miltiorrhiza.
	atp1	atp4	atp6	atp8	atp9	ccmB	ccmC	ccmFC	ccmFN	cob	cox1	cox2	cox3	matR	mttB	nad1	nad2	nad3	nad4	nad4L	nad5	nad6	nad7	nad9	rpl5	rpl10	rpl16	rps3	rps4	rps12	rps14
Orobanche filicicola	0.205628	0.665966	0.479258	0.176692	0.0236696	0.415385	0.477718	0.909699	0.884758	0.213202	0.0809524	0.354093	0.320388	1.06417	0.794393	0.35443	0.308458	0.468856	0.72973	0.823793	0.116379	0.0501193	0.122905	0.590517	0.336406	0.572917	0.657303	0.524715	0.285078	0.154867	0.306122
Orobanche cernua var. cumana	0.172727	0.612903	0.602679	0.112033	0.0253143	0.265244	0.540323	1.30899	0.971429	0.163619	0.0809524	0.25122	0.320388	1.02424	0.794393	0.35443	0.308458	0.406281	0.810811	0.823793	0.0952381	0.0501193	0.122905	0.365385	0.39261	1.14583	0.488764	0.553648	0.285078	0.154867	0
Cistanche deserticola	0.298851	0.636111	0.541935	0.773134	0	0.448454	0.364769	2.02521	0.837302	0.14831	0.0809524	0.233677	0.647059	0.828877	0.320755	0.35443	0.373134	0.481221	0.586957	0	0.185668	0	0.308411	2.10526	0.510441	0.286458				0.3125	2.80808
Christisonia kwangtungensis	0.115473	0.60625	0.496069	0.339583	0	0.448454	0.413306	4.36842	0.75	0.153285	0.105932	0.506211	0.432258	0.568182	0.68984	0.35443	0.625	0.392941	0.759036	0.450262	0.0619048	0.100962	0.611111	1.18182	0.329854	0.286458	0.990446	0.715464	0.445545	0	0
Aeginetia indica	0.132979	0.60625	0.537803	0.337474	0	0.334615	0.62249	2.37267	0.736573	0.163113	0.0862069	0.589744	0.650485	0.613636	0.581538	0.35443	0.625	0.392941	0.975904	0.450262	0.157143	0.152174	0.685393	Na	0.59335	0.42487	1.39462	0.75969	0.399113	0	0
Castilleja paramensis	0.425993	0.435754	0.491867	0.188811	0	0.335052	0.589431	2.56989	0.810185	0.166318	0.095057	0.233677	0.333333	0.656489	0.320755	0.717949	0.308458	0.925	0.415385	Na	0.0790514	0.100962	0.916667	Na	0.506912	0.427083	Na	0.695402	0.530075	0.315315	0
Pedicularis kansuensis	0.202749	0.368715	0.516041	0.283217	0	0.25	0.476852	1.88189	0.869792	0.142259	0.105932	0.233677	0.333333	0.558442	0.481132	0.717949	0.308458	1.23333	0.586957	0	0.0952381	0.0755396	0.611111	1.19737	0.492754	0.286458	0.659091	0.691429	0.321229	0.15625	0
Rehmannia glutinosa	0.271318	0.458599	0.516041	0.188811	0	0.221649	0.534202	2.78947	0.662879	0.135371	0.0809524	0.294798	Na	0.656489	0.320755	0.118644	0.516667	1.2437	0.736364	Na	0.174603	0	1.22222	Na	0.324427	0.286458	1.32955	0.643678	0.248603	0	0
Rehmannia chingii	0.271318	0.923077	0.516041	0.188811	0	0.221649	0.534202	2.78947	0.662879	0.135371	0.0809524	0.294798	Na	0.603053	0.320755	0.118644	0.516667	1.2437	0.736364	Na	0.174603	0	1.22222	Na	0.324427	0.286458	0.988636	0.591954	0.248603	0	0
Average	0.233004	0.590403	0.52197	0.287619	0.00544265	0.326722	0.505921	2.33508	0.798422	0.157872	0.0886545	0.332433	0.337472	0.730398	0.513813	0.382815	0.432255	0.754219	0.704167	0.283123	0.126648	0.058875	0.646994	0.604484	0.423465	0.444777	0.813551	0.646997	0.345416	0.121533	0.346023
Note: Blank is not counted due to gene loss; Na indicates a synonymous substitution (Ks) value of zero, while 0 indicates a nonsynonymous substitution (Ka) value of zero.

## Sheet: Table S9
Table S9. Mitochondrial plastid sequence (MTPT) identified from the O. filicicola mitochondrial genome by Blast.
qseqid	sseqid	pident	length	mismatch	gapopen	qstart	qend	sstart	send	evalue	bitscore	Location within the chloroplast genome
PQ467906	PQ492240	91.541	662	23	9	561342	561970	58525	59186	0	881	rrn23
PQ467906	PQ492240	91.429	665	24	9	561342	561973	75227	74563	0	881	rrn23
PQ467906	PQ492240	85.045	555	30	16	335950	336453	58409	57857	3.13e-145	516	rrn23
PQ467906	PQ492240	86.965	491	25	13	335950	336403	75343	75831	3.13e-145	516	rrn23
PQ467906	PQ492240	83.401	494	51	6	537998	538460	38407	37914	4.2e-119	429	rpl16 intron
PQ467906	PQ492240	83.871	372	29	12	439568	439916	24990	24627	5.67e-88	326	trnM-CAU~trnV-UAC
PQ467906	PQ492240	73.453	889	181	39	187278	188136	55579	54716	3.46e-75	283	rrn23
PQ467906	PQ492240	73.453	889	181	39	187278	188136	78173	79036	3.46e-75	283	rrn23
PQ467906	PQ492240	88.053	226	26	1	844710	844934	39547	39772	3.49e-70	267	rps3
PQ467906	PQ492240	75.561	446	99	9	723433	723873	8739	8299	1.66e-53	211	atpA
PQ467906	PQ492240	98.913	92	1	0	286245	286336	54829	54920	1.31e-39	165	rrn16
PQ467906	PQ492240	100	89	0	0	286248	286336	78920	78832	1.31e-39	165	rrn16
PQ467906	PQ492240	95.745	94	4	0	760313	760406	55035	55128	1.02e-35	152	rrn16
PQ467906	PQ492240	95.745	94	4	0	760313	760406	78717	78624	1.02e-35	152	rrn16
PQ467906	PQ492240	92.453	106	7	1	811867	811972	31186	31290	3.66e-35	150	trnW-CCA
PQ467906	PQ492240	96.203	79	2	1	314497	314574	16422	16500	1.72e-28	128	trnD-GUC
PQ467906	PQ492240	93.421	76	4	1	87667	87742	43475	43549	1.73e-23	111	trnI-CAU
PQ467906	PQ492240	93.421	76	4	1	87667	87742	90277	90203	1.73e-23	111	trnI-CAU
PQ467906	PQ492240	90	80	7	1	853885	853963	43073	43152	1.04e-20	102	trnH-GUG
PQ467906	PQ492240	90	80	7	1	853885	853963	90679	90600	1.04e-20	102	trnH-GUG
PQ467906	PQ492240	91.667	60	5	0	885317	885376	20851	20910	3.77e-15	84.2	trnS-GGA
PQ467906	PQ492240	100	44	0	0	153364	153407	55979	56022	1.35e-14	82.4	rrn16~trnI-GAU
PQ467906	PQ492240	100	44	0	0	153364	153407	77773	77730	1.35e-14	82.4	rrn16~trnI-GAU
PQ467906	PQ492240	100	41	0	0	286537	286577	56839	56879	6.3e-13	76.8	trnI-GAU intron
PQ467906	PQ492240	100	41	0	0	286537	286577	76913	76873	6.3e-13	76.8	trnI-GAU intron
PQ467906	PQ492240	100	31	0	0	286325	286355	56719	56749	2.28e-07	58.4	trnI-GAU intron
PQ467906	PQ492240	100	31	0	0	286325	286355	77033	77003	2.28e-07	58.4	trnI-GAU intron
PQ467907	PQ492240	88.75	160	4	1	47749	47894	50314	50155	3.16e-46	183	ndhB~trnL-CAA
PQ467907	PQ492240	87.952	166	6	1	47743	47894	83432	83597	3.16e-46	183	ndhB~trnL-CAA
PQ467908	PQ492240	94.595	74	4	0	12794	12867	24913	24986	7.29e-26	115	trnM-CAU

## Sheet: Table S10
Table S10. NCBI data used for comparative genome analysis
Order	Family	Scientific name	Assession number of chloroplast genome	Assession number of mitochondrial genome
Lamiales	Oleaceae	Osmanthus fragrans	MG820121	MW645067
Lamiales	Gesneriaceae	Boea hygrometrica	JN107811	JN107812
Lamiales	Plantaginacea	Aragoa cleefii	MW877562	OK514182
Lamiales	Lentibulariaceae	Utricularia reniformis	KT336489	KY774314
Lamiales	Lamiaceae	Salvia miltiorrhiza	OR652279	KF177345
Lamiales	Orobanchaceae	Rehmannia chingii	OR601178	OR601177
Lamiales	Orobanchaceae	Rehmannia glutinosa	OR030048	OM397952
Lamiales	Orobanchaceae	Pedicularis kansuensis	OQ587613	OQ596214
Lamiales	Orobanchaceae	Castilleja paramensis	KT959111	KT959112
Lamiales	Orobanchaceae	Aeginetia indica	MW851293	MW582538
Lamiales	Orobanchaceae	Christisonia kwangtungensis	OL362208	OM219025, OM219026, OM219027
Lamiales	Orobanchaceae	Cistanche deserticola	KC128846	ON890398, ON890399, ON890400, ON890401
Lamiales	Orobanchaceae	Orobanche cernua var. cumana	KT387722	OP169526, OP169527, OP169528, OP169529, OP169530, OP169531, OP169532, OP169533
Lamiales	Orobanchaceae	Orobanche filicicola	PQ492240	PQ467906, PQ467907, PQ467908
